# Supplementary material for: The Proteasome Inhibitor Bortezomib Induces Apoptosis and Activation in Gel-Filtered Human Platelets
Source: Int J Mol Sci. 2021 Aug 19;22(16):8955. doi: 10.3390/ijms22168955 (PMC8396574; doi:10.3390/ijms22168955)
Supplement: Supplementary file 1 [file ijms-22-08955-s001.zip]

Archive with 1 entries (1 files):
- ijms-1319539-supplementary.pdf
